# Supplementary material for: Molecular Profiling of Druggable Targets in Clear Cell Renal Cell Carcinoma Through Targeted RNA Sequencing
Source: Front Oncol. 2019 Mar 1;9:117. doi: 10.3389/fonc.2019.00117 (PMC6407434; doi:10.3389/fonc.2019.00117)
Supplement: Supplementary Table 3 — Mean FPM values for clinical tissue samples. [file Table_3.xlsx]

## Sheet: FPM values smMIP
rownames(orderBenodigdeData1)	ccRCC_A_healthy	ccRCC_A_Tumor1	ccRCC_A_Tumor2	ccRCC_A_Tumor3	ccRCC_B_healthy	ccRCC_B_Tumor1	ccRCC_B_Tumor2	ccRCC_B_Tumor3	ccRCC_C_healthy	ccRCC_C_Tumor1	ccRCC_C_Tumor2	ccRCC_C_Tumor3	ccRCC_D_healthy	ccRCC_D_Tumor1	ccRCC_D_Tumor2	ccRCC_D_Tumor3	ccRCC_E_healthy	ccRCC_E_Tumor1	ccRCC_E_Tumor2	ccRCC_E_Tumor3
ABAT	632.07	67.82	48.83	53.93	937.05	13.96	15.24	38.89	699.54	62.65	29.86	23.23	1040.89	14.92	22.55	17.72	252.56	43.29	23.15	13.29
ACACA	185.61	72.05	40.69	44.82	82.8	64.19	73.67	61	114.92	105.02	76.75	60.24	87.25	94.39	90.57	74.53	144.52	138.4	133.75	121.42
ACACB	520.18	176.54	105.79	178.5	234.12	88.83	128.59	171.68	186.45	95.64	87.38	196.81	227.7	72.8	105.67	54.72	202.48	86.85	101.41	48.75
ACLY	1386.85	2733.09	2146.38	2678.85	1696.78	3112.21	1846.96	3596.73	781.23	2622.32	3970	1578.69	1056.74	1113.09	2021.46	638.17	1269.23	2131.73	1531.47	1867.86
ACO2	619.49	538.91	313.99	657.42	926.67	185.52	194.76	291.13	1172.1	402.22	381.55	319.46	1088.75	204.14	229.52	107.1	305.5	253.37	99.94	46.09
ACSS2	910.15	271.39	128.17	161.98	892.97	162.87	163.79	301.92	1257.44	299.93	171.55	258.84	927.43	168.3	308.27	108.4	379.91	403.35	342.82	362.05
ACTB	5332.01	5498.23	6095.82	5425.3	6217.02	5487.76	6244.75	4957.7	5617.2	8211.49	7148.57	9964.12	5127.54	9384.45	9069.07	9010.48	9321.6	5696	5329.2	5841.23
ADPGK	359.29	348.5	214.3	319.21	393.81	333.14	585.13	416.12	332.9	476.37	446.15	261.01	355.91	707.03	501.05	307.62	523.72	342.42	338.04	236.64
ALDOA	6361.33	15595.2	19848.4	16158.7	6514.27	16098	13976.8	13795.5	7052.56	9686.35	12238.4	17886.4	6787.65	12692.1	7323.28	3842.43	4985.35	11286.1	12375.6	18424.7
ALK	1.99	1.06	0.34	0.76	0.45	3.17	2.42	1.71	0.65	1.51	0.34	3.7	0.78	2.23	0.45	0.85	1.43	11.58	1.65	0.66
AR	86.81	62.2	38.99	90.2	105.27	190.88	156.05	62.59	94.46	11.85	47.65	74.67	89.19	107.97	48.5	10.86	403.04	159.91	101.66	62.78
ARHGAP26	1233.91	927.13	647.64	506.07	490.23	598.69	982.27	1093.36	539.41	1144.02	853.85	756.1	312.12	530.05	1127.95	853.15	2118.49	1864.3	1439.98	723.22
ATG4A	188.03	116.13	59.68	75.77	114.27	61.49	59.88	87.61	170.29	168.43	102.56	88.58	123.19	88.82	156.41	120.39	170.28	66.44	115.74	38.55
ATP5A1	6282.99	3197.48	2844.89	3250.24	6506.13	2332.46	2298.9	3509.12	6417.91	2519.57	1555.72	1788.13	8284.72	1171.41	1428.21	1281.03	4831.53	1458.74	2181.47	1349.82
ATP5C1	3018.01	2527.28	2258.28	2385.08	3810.92	2473.62	1155.5	2933.38	3505.89	2822.68	3877.57	1779.97	4017.76	1239.31	2055.47	1025.79	3087.23	2322.79	2886.21	2498.46
AXL	211.87	277.15	193.95	305.35	133.58	100.09	327.46	221.74	92.18	898.5	301.34	621.95	111.34	801.98	1138.22	535.82	545.9	665.13	478.4	312.2
BCAT1	139.04	273.74	107.15	214.01	78.9	98.33	276.66	145.19	87.95	405.55	110.48	163.88	42.68	294.52	476.68	1634.38	254.71	179.21	263.82	60.27
BCAT2	189.8	193.47	97.66	127.8	205.33	267.66	273.39	335.14	185.8	161.62	144.05	111.93	129.62	133.79	142.22	99.28	22.89	11.86	20.94	9.75
BRAF	323.32	196.76	103.76	203.95	218.28	362.01	305.33	539.09	256.54	215.64	95.81	164.01	227.54	208.15	251.71	158.3	447.88	435.61	335.47	174.16
C12orf5	73.38	59.65	40.69	56.26	46.87	27.58	43.55	38.33	39.74	145.27	43.22	61.42	25.5	97.4	173.23	109.77	105.53	68.24	66.14	48.75
CA12	7942.4	1782.68	642.22	1262.23	7413.27	7020.14	5850.09	6224.88	7609.68	3431.16	3868.12	3772.44	7418.18	2558.99	3283.26	498.37	7304.88	7463.53	3621.82	4341.95
CA9	18.98	2118.25	926.37	1957.25	0.67	1600.93	2682.98	976.58	0.52	571.41	175.59	1451.95	1.88	498	824.77	185.8	3.58	1354.8	428.43	705.93
CAT	2205.85	1643.87	608.31	1261.47	2219.37	529.58	743.24	1086.84	3341.59	1824.68	1431.57	1000.51	2906.73	428.76	556.88	534.33	1382.28	809.19	860.17	529.56
CBR1	324.97	156.91	133.09	158.09	325.85	121.01	116.89	163.99	366.28	180.83	183.44	140.24	137.31	53.98	101.39	103.09	23.25	20.68	73.49	35.45
CBS	38.62	15.99	14.92	21.46	12.05	37.32	37.02	71.58	31.79	12.71	15.52	16.08	13.81	4.01	6.55	8.34	5.72	3.31	2.2	0.89
CD274	30.01	26.56	52.9	29.24	22.99	39.43	39.68	41.45	31.53	77.02	23.28	31.4	22.91	26.27	68.38	124.04	55.81	43.84	68.34	19.06
CHKA	160.23	78.87	46.11	63.61	102.11	65.95	88.31	97.33	68.92	50.09	27.49	28.72	50.06	53.21	96.21	91.46	118.05	46.59	75.32	29.69
CKB	3734.39	1296.08	878.9	1163.3	786.96	824.35	809.17	640.69	367.16	111.07	94.63	62.03	1036.49	558.55	1264.71	201.17	186.02	3.86	10.29	3.55
CPT1A	1053.6	1000	617.13	867.44	919.75	123.33	225.12	393.8	1107.48	720.46	534.88	439.69	605.42	256.46	544.88	402.99	845.68	572.63	537.93	397.95
CS	728.02	375.68	180.77	327.27	667.54	299.27	445.89	451.18	623.32	513.94	460.28	484.05	499.37	373.23	497.35	386.31	878.9	615.59	549.78	362.41
CTLA4	52.42	27.33	51.71	23.74	18.41	3.52	8.77	0.8	17.1	292.63	40.9	55.2	4.32	199.52	168.23	258.3	76.91	95.12	209.9	81.98
CYCS	1050.79	321.32	253.46	289.83	932.36	566.63	497.03	416.53	980.28	855.18	557.27	414.17	471.76	478.63	487.18	391.04	562.53	150.6	386.73	132.39
D2HGDH	853.59	325.1	161.83	284.58	291.61	177.51	227.2	180.16	241.1	201.47	113.09	120.15	483.04	90.97	122.26	124.43	74.47	32.58	23.88	12.09
EGFR	103.04	121.32	55.1	16.85	31.04	170.41	309.34	240.81	31.92	96.09	85.13	97.36	21.58	191.03	204.89	57.86	91.67	551.75	189.92	28.53
EGFRvIII	0	0	0	0	0	0	0	0	0	0	0	0	0	0	0	0	3.58	5.51	12.86	2.22
EGLN1	344.73	338.74	167.51	266.23	244.17	257.34	327.46	340.38	216.28	439.45	294.17	157.12	224.09	251.34	224.24	231.92	281.89	475.03	387.28	320.84
ENO1	7765.4	21761.4	30927.6	23601.1	11998.9	28470.7	21504.5	19771.2	8836.25	9423.95	10131.6	20765.7	7682.44	14033.8	13155.2	4722.81	8323.7	13342.9	12573.7	18380.8
EPAS1	2132.14	3943.48	2528.19	3771.7	1541.22	747.48	982.03	1963.1	1681.41	1058.37	576.2	1144.74	1928.93	1100.18	4577.25	1889.62	3561.58	2226.84	2307.87	1200.04
ERBB2	1341.39	338.74	223.12	306.49	830.03	503.53	508.56	539.2	537.06	135.29	102.05	224.51	575.76	89.05	85.48	68.53	663.23	114.14	84.14	56.72
ERBB3	833.02	818.53	564.57	929.54	747.4	98.39	346.94	1062.11	617.91	931.41	1114.29	1036.25	716.44	146.37	12.73	3.65	1127.21	1298	639.34	489.9
ERBB4	430.69	8.46	2.71	0.19	177.66	1.06	1.21	1.39	159.93	1.66	0.67	0.51	151.43	3.12	0.73	1.69	344.14	0.28	28.48	3.1
FASN	93.98	36.93	20.34	21.36	41.48	54.47	67.94	34.19	45.71	50.06	74.5	38.4	50.61	60.11	43.04	62	36.97	17	20.82	4.43
FBP1	2019.15	423.96	507.94	1066.83	3087.35	81.67	257.54	523.49	3174.03	297.35	125.83	214.42	5610.87	166.96	85.48	97.46	850.69	120.21	333.63	222.46
FGFR1	374.08	125.88	94.94	101.4	204.89	498.24	449.64	476.27	169.25	61.29	127.35	147.54	172.15	214.6	208.6	183.19	666.1	196.02	234.79	106.36
FGFR2	139.7	78.51	23.06	26.21	163.48	33.33	98.11	116.02	89.12	85.8	60.22	65.22	168.22	45.86	31.65	3.65	342.71	325.33	235.53	136.05
FH	454.34	218.62	109.86	211.23	533.16	150.36	123.79	224.43	489.11	351.13	324.76	185.92	489.5	128.67	146.46	123.95	199.38	146.03	206.87	83.02
FOLH1	788.55	371.89	114.61	408.46	1830.92	793.84	704.89	1250.94	1153.73	347.9	262.46	113.59	1527.04	1691.67	1657.36	256.54	907.21	1527.66	1155.95	550.39
G6PC	5286.77	221.79	288.22	735.46	3264.22	4.11	31.81	65.7	6171.65	32.38	12.31	250.42	6068.46	9.35	1.45	3.91	238.96	0.83	3.67	1.77
G6PD	239.68	159.62	136.99	147.17	254.66	138.47	193.55	185.57	208.08	434	374.63	348.05	211.69	299.42	302.08	225.01	377.76	361.45	410.06	284.5
GAD1	80.33	3.06	0	1.14	71.53	11.73	15.48	1.28	22.15	43.88	40.15	5.87	37.98	48.53	116.58	28.66	38.64	98.7	43.36	36.34
GAPDH	13890.4	24201.3	40944.7	22617.3	15560.7	26229.9	25021.3	22256.5	16461.4	22810.7	29102.3	28914	19079.5	20158.3	21938.9	11814.5	13236.8	32433.9	31920.7	38486.8
GCLC	431.02	290.79	176.32	354.15	392.7	166.63	173.11	276.06	435.96	551.28	402.13	360.69	293.14	162.07	353.55	234.66	289.05	277.08	457.83	309.32
GCLM	145.88	285.14	149.2	243.07	201.09	196.08	132.82	246.9	166.9	167.67	217.76	152.65	158.49	152.72	161.5	78.31	93.01	286.73	263.82	221.57
GFPT1	990.7	1096.86	870.76	1122.47	838.85	1123.93	1319.9	1504.35	989.17	1433.81	1615.26	652.59	889.14	855.07	710.19	568.2	1645.57	665.27	1022.58	831.34
GLDC	982.1	199.7	127.49	301.17	775.13	211.92	204.44	197.75	2146.16	117.88	50.94	39.57	1699.97	142.92	58.56	4.95	589.54	189.13	169.02	84.2
GLS	6960.08	3439.72	3312.82	3380.89	5795.39	5223	4072.32	4344.36	5916.8	3644.07	3553.71	1988.39	6696.32	3476.62	3449.13	2340.69	5072.64	1690.05	2312.64	1071.53
GLUD1	2245.58	1737.78	1531.97	2456.29	2172.84	950.14	951.06	1549.65	3754.35	1234.21	1182.09	1474.41	2682.33	1035.84	1152.13	444.29	1264.94	1235.42	997.22	546.4
GLUD2	355.32	104.02	55.61	60.77	234.12	87.66	142.5	158.86	330.94	112.43	70.17	73.13	150.18	62.33	98.75	99.02	120.91	137.85	142.57	32.79
GLUL	426.16	903.98	427.92	446.63	387.68	370.1	501.42	344.87	265.79	1591.34	844.74	1487.94	243.23	1047.19	1476.95	892.63	953	1363.07	1487.38	907.12
GOT1	397.69	183.36	82.06	146.22	257.45	61.37	77.54	119.66	247.03	164.94	226.37	204.72	351.04	47.64	66.75	31.53	221.79	44.66	70.92	39
GPI	1588.79	1880.36	975.87	1192.92	956.8	2145.64	1553.49	1707.45	1183.83	1441.83	1551.67	2225.53	844.73	1071.01	1289.63	564.68	1175.51	1532.63	1056.01	443.59
GPT	439.85	67.11	21.7	61.91	81.35	17.6	22.98	56.84	96.94	12.71	8.1	33.7	100.43	3.56	0.73	0.26	0	0.15	1.84	0.49
GSS	804.88	311.36	109.86	218.38	800.8	291.84	349.96	522.43	807.94	373.77	308.17	304.66	873.45	307.66	363.74	223.84	675.4	606.27	643.01	624.39
HIF1A	966.21	490.13	206.84	321.11	996.75	364.94	459.81	370.4	1083.77	741.19	450.88	821.7	740.53	1473.73	1621.9	1530.28	2785.3	1152.71	1038.38	841.98
HK1	910.59	712.27	509.3	575.38	595.35	1218.39	1030.3	813.02	428.27	1358.6	659.87	967.84	457.28	1208.15	1703.01	1391.51	1402.31	1320.06	960.48	715.24
HK2	6.18	245.3	54.25	245.91	1.56	66.65	45.97	12.18	2.08	8.17	40.15	26.55	1.88	33.84	15.64	15.77	57.24	530.45	163.14	76.66
HK3	2.21	4.11	6.78	2.66	2.12	1.17	11.61	1.07	3.52	21.03	9.11	16.21	1.57	15.14	18.73	27.88	7.15	8	13.23	6.2
IDH1	1201.77	465.78	219.43	437.37	1379.85	386.73	659.37	442.22	2292.76	1334.48	662.54	614.6	1995.03	831.95	1032.62	843.31	521.01	447.92	590	280.61
IDH2	1698.05	684.81	386.24	591.61	1598.27	1474.54	865.48	1269.55	1293.62	534.87	435.11	449.67	1483.02	500.79	608.68	390.76	612.7	422.95	664.73	548.49
IDH3A	275.67	118.34	70.28	86.23	216.59	107.8	136.09	204.98	214.86	156.07	149.28	109.36	175.19	122.95	165	127.75	236.1	108.28	135.12	94.07
IDH3B	825.29	529.86	240.07	486.51	798.95	402.61	563.6	1024.29	730.35	536.75	402.63	410.72	792.47	465.83	584.43	367.29	500.47	236	316.91	208.5
IDH3G	485.35	472.5	328.34	464.06	621.11	366.99	293.4	289.12	569.1	351.96	343.96	472.93	587.1	235.97	359.19	247.39	265.62	334.06	308.65	327.19
IGF1R	787.66	529.03	278.05	520.31	526.61	208.4	275.57	404.05	431.66	284.19	207.64	634.59	901.07	205.03	571.43	213.16	706.16	493.78	286.6	214.04
KDR	866.67	2769.17	1735.42	2706.58	532.52	478.3	692.79	1720.16	1017.71	1209.09	641.14	750.99	874.55	669.19	4378.47	1000.51	1110.4	947.86	1349.23	542.85
KIT	385.56	143.75	45.78	82.13	276.75	98.1	60.79	60.68	230.75	98.21	26.31	87.94	220.87	150.27	177.14	315.89	397.44	22.75	73.85	46.75
KLK3	3.53	0.24	0	0	3.46	0	0.24	0	1.69	0.15	0	0	1.26	0.22	0.18	0.26	12.88	4.14	4.78	2.22
KRAS	32.47	24.01	16.95	22.52	22.24	16.6	20.56	16.86	20.75	22.92	12.05	11.67	10.87	20.04	18.45	12.66	52.13	25.21	32.54	12.03
L2HGDH	128.08	39.02	23.51	41.14	139.19	18.5	26.77	48.4	125.38	13.47	4.61	8	107.23	12.62	24.61	10.6	58.19	32.17	36.62	26.29
LDHA	1669.78	9302.35	10205	10138.5	2410.87	10579.2	8398.55	8335.31	1390.6	8619.35	8008.15	7436.9	1207.85	9353.28	9302	2860.16	3380.57	15739.8	9337.66	20870.9
LDHB	7506.75	3143.17	3921.13	3315.19	9766.45	3555.77	2611.85	2992.14	8010.2	3555.85	5068.43	2709.39	7476.87	1815.67	2526.33	1133.93	5185.68	2383.17	2331.38	1911.73
MAPK8	432.56	234.96	149.2	140.33	265.15	94.81	112.62	148.39	268.27	164.04	98	100.06	292.82	147.37	210.06	144.36	296.92	111.66	163.14	98.38
MDH1	917.58	613.23	319	716.34	1470.55	316.38	521.01	559.78	1280.32	759.95	594.98	522.46	1020.8	333.07	465.51	347.13	486.79	293.73	463.54	322.99
MDH2	1118.49	386.4	272.62	466.29	1071.97	514.38	515.94	754.42	967.74	488.1	723.04	597.45	1043.87	482.75	551.51	344.04	1100.74	478.07	499.53	366.48
MERTK	647.85	464.56	314.67	432.39	386.39	195.61	536.14	357.9	232.31	361.06	169.44	333.95	213.89	643.14	1108.85	695.24	898.62	722.06	1333.06	654.75
MET	259.32	782.8	447.59	722.08	401.46	791.2	802.63	1682.13	315.96	774.03	544.83	625.4	289.53	798.08	980.27	355.7	493.67	672.71	587.9	351.19
METd4-5	0	0	3.39	0	0	0	0.6	0	0	0	0	0	0	0	0	0	0	0	0	0
METd7-8	0	0.59	0	0	0	1.76	2.42	2.67	0.65	1.51	0	0	0.78	1.11	0	0	0	2.76	0	1.11
METd14	0	0.59	3.39	0	0	0	0.6	1.6	0.65	0	0.84	0	0	1.11	0.91	0	0	0	0	0
METvar2d10	5.52	33.5	0	23.74	1.12	35.5	45.36	49.68	7.82	8.32	10.96	41.48	1.57	32.28	69.11	18.24	46.51	8.27	18.37	2.22
MST1R	6.62	3.41	2.37	2.09	5.19	0.47	0.24	0.48	3.52	3.1	0.51	1.02	2.98	0.67	4	2.08	8.59	2.76	2.94	1.77
MYC	993.5	593.3	522.18	435.7	320.52	383.26	574.81	971.61	346.87	1468.95	1540.59	870.53	156.14	1542.74	1657.93	827.28	4183.08	1355.08	1386.87	1089.4
NAMPT	578.88	539.38	281.44	307.25	402.63	424.2	885.74	473.6	402.21	1126.77	1245.18	909	204.79	2547.86	903.52	820.71	937.97	752.39	830.77	532.66
NAPRT1	167.18	56.56	28.82	56.02	53.43	4.99	16.18	18.16	70.36	20.24	11.39	23.13	65.32	18.92	26.37	24.43	1.79	1.72	3.67	1.11
NOX1	0.44	0	0	0	0	0.47	0.73	0.53	0.26	0.61	0.84	0	0	0	0.73	0	0	0	0	0
NOX3	0	0	1.36	0	0	0	0	0	0	0.15	0	0	0	0.22	0	0.13	0.72	0	0.37	0
NOX4	1549.73	634.7	268.55	578.42	3098.28	594	167.91	125.42	3027.46	916.28	954.38	821.32	3753.18	634.68	1513.32	364.43	1609.08	94.29	245.45	93.95
NQO1	508.7	242.48	94.26	207.75	357.32	242.08	223.91	471.14	1541.09	467.14	418.32	188.51	400.16	77.03	320.09	140.19	183.16	164.04	288.8	187.01
NTRK1	58.04	2	0	3.42	6.03	0	1.45	1.07	20.06	3.33	0.67	1.28	11.61	0.89	2.18	2.87	15.74	3.31	0	0
NTRK2	708.87	113.78	88.16	40.83	322.06	216.38	44.76	52.35	214.33	63.41	17.21	9.7	271.79	55.21	61.29	178.89	759.11	223.59	317.46	88.63
OGDH	1413.56	639.08	330.47	675	1507.03	1099.43	828.36	860.89	1524.41	716	612.04	695.35	1678.62	402.68	561.34	349.38	1508.53	480.99	410.26	257.37
PARP1	672.02	347.79	142.41	320.54	432.65	627.79	703.2	593.26	476.87	977.56	738.81	462.8	478.94	577.69	759.84	602.34	1272.81	835.38	934.02	334.13
PC	935.75	269.98	77.31	115.65	916.18	45.88	51.77	69.34	1042.46	172.81	213.71	106.83	1515.74	54.76	41.47	30.23	160.26	38.05	79.37	65.59
PDCD1	2.65	4.11	2.71	3.42	1.23	0.23	1.21	0	0.26	13.32	0.34	2.3	0	4.9	6.18	13.03	1.43	3.86	1.1	0.44
PDGFRA	1615.49	456.04	259.06	103.3	1999.65	71.23	133.43	32.69	1299.14	401.47	16.19	55.65	1163.6	98.17	58.38	460.32	4370.05	26.19	763.53	394.4
PDGFRB	481.78	561	344.51	460.31	518.91	382.31	357.71	398.82	580.97	442.78	142.53	353.93	435.31	748.89	1236.52	637	2231.53	472.28	1441.82	651.43
PDHA1	1417.53	427.01	97.66	342	828.69	327.51	446.01	631.18	1197.77	522.68	584.97	357.24	957.87	293.41	404.84	293.94	1827.29	466.49	758.76	202.52
PDK1	226.88	818.65	326.2	557.72	102.44	939.11	854.65	673.7	113.87	858.77	619.55	698.92	65.12	425.42	695.83	279.21	143.09	1573.43	1531.47	954.54
PFKFB1	20.52	1.18	0	0.38	3.12	0	0.97	0.64	11.07	1.51	0.67	1.28	5.65	0.22	2.55	1.17	0	1.1	0	0
PFKM	898.89	259.76	139.7	216.48	735.4	394.16	277.38	533.64	523.12	232.74	168.34	138.99	558.5	174.09	256.62	177.46	549.48	143.64	170.49	70.9
PGAM1	571.82	1203.46	839.56	1242.67	638.2	1093.65	734.16	617.51	420.58	631.94	1090.33	977.54	359.36	663.18	697.28	436.22	422.12	709.93	576.14	636.8
PGD	686.81	246	165.47	189.14	475.83	330.32	206.37	295.51	566.25	759.05	388.13	558.65	587.06	340.38	504.32	362.08	844.96	497.09	600.39	335.46
PGK1	2987.12	4963.59	4088.64	5602.48	3185.77	9139.96	6044.97	4781	2801.53	2124.01	4695.32	5974.74	2668.2	5286.28	5537.52	2340.43	1970.39	2403.85	2877.03	3552.71
PGK2	0	0.12	0	0	0.22	0	0	0	0	3.03	5.4	0.26	0.31	0	0	0	0	0.55	0	0
PKM	2504.46	6473.11	4530.12	8020.6	2067.61	7256.47	6985.99	6090.59	2292.61	7121.83	8472.86	8125.35	2183.46	6283.16	5936.17	2636.97	1199.83	2399.43	1988.57	939.47
PLXND1	226.73	363.39	208.42	293.13	142.02	200.62	310.69	306.26	145.84	362.12	136.57	413.61	100.59	507.79	978.63	884.85	408.53	368.15	382.5	201.63
PRDX1	1220.23	563.12	382.48	586.21	1368.7	924.21	934.61	1331.92	1663.95	1495.7	907.66	657.44	1095.81	719.06	998.46	656.41	802.75	731.99	1181.31	716.57
PRKAA1	358.41	326.87	263.13	301.36	330.54	176.13	218.59	442.94	328.07	258.77	273.76	154.95	275.4	226.4	383.38	251.72	530.16	427.34	424.76	338.56
PRKAA2	272.78	224.85	149.2	198.25	230.66	139.76	156.29	232.58	226.32	165.1	165.47	153.54	206.83	62.56	70.02	10.16	168.85	224.97	177.84	120.54
PTEN	1358.82	1136.29	638.15	748.95	1040.55	239.09	654.26	963.44	1045.39	1007.37	521.21	636.06	737.55	843.39	1535.87	1134.84	1393.37	451.6	920.24	483.69
RET	4.86	2	0.68	0.38	16.24	2.46	2.06	0.37	7.1	1.21	1.43	0.26	6.28	0.89	3.64	5.08	27.9	0.41	1.84	0.44
RPIA	134.62	106.96	48.83	90.39	89.72	58.32	175.65	75.43	105.28	171.6	114.03	57.05	71.24	123.78	104.03	152.18	377.76	105.32	164.98	39
SDHA	2197.87	2195.06	1768.71	2945.27	2244.7	959.63	1517.48	1953.08	2219.02	1447.43	1051.43	1129.55	2045.26	1331.94	1333.65	734.35	1224.46	800.26	872.05	629.37
SDHB	653.87	327.01	218.14	417.66	836.21	308.68	335.35	552.4	865.57	252.71	179.92	298.52	735.02	226.2	296.04	179.59	281.81	218.11	318.65	214.19
SDHC	2615.8	1463.63	974.01	1842.46	3014.98	1471.35	1225.42	2319	3185.14	2679.79	2575.08	2078.34	3316.81	950.58	1129.4	708.62	1743.94	1616.99	1557.47	999.3
SDHD	2107.42	1224.62	731.06	1297.93	2546.9	885.25	962.19	1635.33	2663.29	1504.63	1078.69	996.81	2298.8	669.41	538.69	518.69	833.52	459.32	693.72	494.99
SLC16A1	225.11	523.51	354.68	480.05	270.5	929.84	957.23	240.7	303.45	543.56	542.3	394.51	178.89	551.65	502.14	267.36	151.68	431.75	435.78	442.26
SLC16A3	146.32	3464.4	2503.09	2980.97	86.49	2046.72	2041.36	1352.11	71.92	1222.41	1614.08	2257.06	89.76	1891.81	1494.23	526.38	98.73	1152.99	460.77	655.86
SLC16A7	334.13	85.21	61.71	51.65	310.68	107.6	251.74	257.15	212.9	219.72	105.25	79.64	256.89	139.8	175.32	159.87	233.24	64.51	113.17	46.97
SLC1A2	6.18	2	6.1	2.28	4.58	2.58	1.45	2.03	3.39	6.36	1.69	2.55	1.57	4.9	10.91	4.95	5.72	23.99	4.41	1.77
SLC25A5	3855.78	1034.68	744.62	1356.61	5051.84	827.16	827.79	967.82	4281.51	1224.22	1538.68	1210.6	7203.82	1571.24	1429.12	770.28	2837.53	1118.52	1708.95	1112.74
SLC2A1	84.31	370.48	112.57	353.77	40.95	565.72	712.27	281.19	43.78	179.47	275.79	293.17	44.72	770.48	395.38	108.92	69.4	681.54	139.63	107.24
SLC2A3	2087.78	1895.4	1252.56	1608.03	706.39	2246.44	4308.09	3190.64	1472.69	2582.67	1091.01	2128.66	584.86	15117.1	9392.21	3876.05	4905.93	1591.35	2185.51	1387.05
SLC5A1	65.77	1226.97	1162.37	1138.23	125.21	131.31	162.95	262.71	53.68	36.47	29.18	252.97	33.58	4.23	2.18	0.52	6.44	3.31	23.88	14.62
SLC7A1	278.52	260.7	136.99	230.53	175.31	181.3	198.99	130.77	125.73	465.33	472.64	301.47	123.5	468.17	431.21	210.29	242.54	269.09	175.63	154.21
SLC9A1	404.98	201.22	188.53	201.29	374.84	330.68	314.76	283.11	130.42	321.87	152.82	162.35	321.7	413.18	152.04	383.06	900.05	297.21	257.94	149.78
SOD1	1367.87	580.63	414.36	520.31	1301.4	499.54	844.73	882.68	1253.28	1046.11	701.36	264.45	756.85	281.17	377.56	341.89	682.55	342.15	745.9	446.69
SOD2	6633.67	8906.84	11636.6	7568.65	8655.87	7224.08	16380.9	7950.06	6020.26	27723.8	30268.7	17875.3	6622.09	28367.7	15790.3	8509.09	17885.9	20629.4	29132.9	31156.3
TALDO1	1654.34	1073.23	545.24	758.82	1195.84	720.96	1173.65	1538.86	2313.33	3172.54	3493.32	1586.6	1636.26	967.72	1343.28	1127.02	1022.4	989.49	1971.66	934.15
TP53	51.64	51.95	25.77	66.65	80.35	67.24	103.43	72.22	23.06	108.65	70.17	50.03	18.83	38.74	64.02	48.47	98.02	102.56	44.09	29.25
TP53I3	363.82	230.78	215.99	407.51	216.83	46.7	62.06	120.4	226.84	171.75	136.04	56.8	178.97	70.35	129.76	107.1	289.76	119.65	121.25	93.95
TUBB	1728.32	2269.05	2128.58	2059.41	2193.37	2917.92	3175.9	3496.06	1322.3	3051.86	2846.65	2995.86	1169.68	2725.12	3559.16	2455.67	2948.6	6123	4776.67	3502.52
TXN	3412.69	3951.79	6372.46	7623.34	5979.37	3169.87	2854.48	5606.91	6685.05	4097.64	3783.73	4146.57	7655.08	1735.68	1979.03	1251.67	2851.12	1929.45	3185.67	1993.42
VEGF	309.6	634.7	314.38	91.29	53.33	1212.25	1704.2	948.85	122.94	235.85	259.76	546.81	99.42	1299.13	922.85	449.13	67.07	710.79	286.14	124.63
VEGF121	225.11	398.45	725.63	1039.68	116.06	1813.56	1418.97	1563	260.58	10.59	657.84	1092.54	221.26	2181.65	1435.85	373.94	443.59	1495.68	924.1	1282.91
VEGF121b	0	0	0	0	0	0	0	0	0	0	0	0	0	0	0	0	0	2.76	0	0
VEGF165	526.36	1414.85	907.04	949.48	135.03	3638.85	3657.51	3868.52	310.09	746.79	579.41	1192.41	208.71	3305.32	2204.24	422.14	878.23	5522.31	1931.8	836.44
VEGF165b	2.21	1.18	196.67	0	0	0.59	8.47	3.21	2.61	0	8.43	0	0.78	4.45	1.82	0	0	0	1.84	0
VEGF189	584.84	1698.41	898.56	705.46	164.04	1989.58	3973.24	2986.59	312.7	491.81	415.79	886.41	276.97	2379.78	3216.33	1045.59	1352.23	5938.62	2954.19	930.61
VHL	316.28	69.2	40.27	66.46	234.35	71.14	107.74	118.25	144.54	144.33	61.46	88.55	178.5	174.75	261.78	228.34	148.46	103.73	107.25	52.07
