# Supplementary material for: Molecular Profiling of Druggable Targets in Clear Cell Renal Cell Carcinoma Through Targeted RNA Sequencing
Source: Front Oncol. 2019 Mar 1;9:117. doi: 10.3389/fonc.2019.00117 (PMC6407434; doi:10.3389/fonc.2019.00117)
Supplement: Supplementary Table 4 — Mean FPM values for cell lines E98, SKRC7, and SKRC17. [file Table_4.xlsx]

## Sheet: FPM values smMIP_cell lines
rownames(orderBenodigdeData1)	SKRC7	SKRC17	E98NT
ABAT	0	0	75.06
ACACA	82.36	127.18	699.28
ACACB	26.52	1.77	24.39
ACLY	1133.51	1677.64	2566.95
ACO2	107.49	80.37	137.6
ACSS2	94.92	52.55	92.57
ACTB	13491.1	16807.8	11235.1
ALDOA	8763.75	8675.26	9184.47
ALK	0.7	1.1	28.77
ARHGAP26	261.04	414.66	197.65
ATG4A	30.71	31.8	31.9
ATP5A1	1507.62	1521.87	773.71
ATP5C1	1458.76	1442.71	2024.66
AXL	950.99	1046.82	72.24
BCAT1	134.01	671.23	641.11
BCAT2	37.69	28.7	13.76
C12orf5	112.55	50.78	89.13
CA12	259.65	871.72	171.38
CA9	545.81	1.32	1.25
CBR1	27.92	113.71	66.46
CBS	6.28	136.45	37.53
CHKA	78.17	59.62	68.18
CKB	68.4	98.92	252.69
CPT1A	38.39	54.76	436.58
CS	390.43	305.4	1007.6
CYCS	1383.73	1281.75	620
D2HGDH	56.47	42.96	41.51
EGFR	460.44	407.24	0.98
EGFRvIII	0	0	3.13
EGLN1	138.2	124.97	142.61
ENO1	17780.2	18192.7	12206.8
EPAS1	59.33	80.37	41.28
ERBB2	51.65	65.36	198.9
ERBB3	0	0.22	3316.89
ERBB4	0	0	24.39
FASN	124.47	148.3	364.34
FGFR1	219.86	293.67	325.25
FGFR2	54.44	212.41	25.02
FH	161.46	169.28	113
G6PC	2.79	0	0
G6PD	945.06	1241.78	794.98
GAD1	68.4	0.88	30.02
GAPDH	32431.3	22267.3	35070.4
GCLC	86.55	143.96	61.3
GCLM	970.18	1435.2	85.06
GFPT1	554.89	1938.63	855.65
GLDC	188.45	4.42	161.37
GLS	6234.99	4128.53	1169.01
GLUD1	500.21	878.79	301.48
GLUD2	36.29	60.06	8.76
GLUL	32.11	64.03	41.28
GOT1	83.76	93.29	18.76
GPI	998.1	388.61	332.13
GPT	0	0.44	0
GSS	208	418.2	310.24
HIF1A	74.68	22.08	2326.14
HK1	515.8	609.41	3721.58
HK2	76.08	30.47	68.8
HK3	0	0	0
IDH1	400.84	336.56	231.87
IDH2	181.79	180.05	234.55
IDH3A	63.45	111.2	112.3
IDH3B	522.08	666.16	176.07
IDH3G	556.92	607.75	858.46
KIT	0.7	2.65	2.5
L2HGDH	21.4	11.04	17.72
LDHA	16604.1	10499.1	12239.3
LDHB	6496.04	4674.35	2169.15
MAPK8	13.96	46.37	79.44
MDH1	213.69	234.22	84.92
MDH2	469.19	821.87	903.81
MERTK	8.38	9.27	0.63
METd4-5	0	0	0
METd14	0	0	6.25
METd7-8	0	2.21	39769.3
MET	561.87	1644.97	46430.6
METvar2d10	3.49	11.04	68.8
MST1R	0.35	0.44	0.63
MYC	481.6	724.23	1008.75
NAMPT	236.61	372.71	162
NAPRT1	3.49	2.21	1.56
NOX1	0	0.44	0
NOX3	0	0	0
NOX4	1.4	0	1.25
NQO1	1253.56	2816.09	120.09
NTRK1	0	0	0
NTRK2	1.4	0	38.78
OGDH	444.29	216.72	688.02
PARP1	972.28	1224.12	3086.72
PC	19.54	59.62	50.04
PDGFRA	1.4	0	53.17
PDGFRB	8.38	0.88	23.77
PDHA1	2018.54	1233.83	454.09
PDK1	384.58	100.69	260.82
PFKFB1	0	0	5
PFKM	151.46	190.33	404.68
PGAM1	1579.51	1381.33	398.43
PGD	651.91	368.74	1194.03
PGK1	12865.4	4465.7	1665.64
PGK2	1.4	0.88	0
PKM	8835.47	11811.7	1169.01
PLXND1	14.19	31.21	588.78
PRDX1	780.33	1310.23	148.24
PRKAA1	184.26	250.39	349.02
PRKAA2	43.97	12.36	13.76
PTEN	131.22	131.16	3.75
RET	0	0	0.63
RPIA	219.16	713.63	63.8
SDHA	787.38	436.55	632.47
SDHB	138.43	192.34	100.77
SDHC	478.11	625.97	534
SDHD	291.05	390.82	387.17
SLC16A1	205.2	402.74	486.62
SLC16A3	1844.04	1402.53	11.26
SLC16A7	385.28	110.4	140.73
SLC1A2	2.79	0.44	1.25
SLC25A5	1485.98	1172.01	2267.35
SLC2A1	1452.48	1734.61	297.73
SLC2A3	496.96	22.96	1063.93
SLC5A1	0	0	0
SLC7A1	1179.57	3573	544.16
SLC9A1	156.35	87	403.43
SOD1	275	801.51	85.06
SOD2	1438.52	1343.35	450.97
TALDO1	749.62	2024.74	360.27
TP53I3	53.39	30.69	274.9
TUBB	11573.3	12391.9	16905
TXN	1922.92	2962.04	1045.59
VEGF121	48.86	61.82	450.34
VEGF121b	0	0	0
VEGF165	268.72	174.43	165.75
VEGF165b	3.49	0	0
VEGF189	69.8	39.74	112.59
VEGF	61.82	34.07	20.33
VHLvar1	69.36	231.56	98.9
VHLvar2	34.9	99.36	81.31
